# Supplementary material for: ﻿A new horned toad of Boulenophrys (Anura, Megophryidae) was discovered in Hubei Province, China
Source: Zookeys. 2025 Sep 26;1253:305–20. doi: 10.3897/zookeys.1253.154757 (PMC12495424; doi:10.3897/zookeys.1253.154757)
Supplement: XML Treatment for Boulenophrys dalaolingensis [file zookeys.1253.154757-treatment1.xml]

<!DOCTYPE tp:taxon-treatment
  PUBLIC "-//TaxonX//DTD Taxonomic Treatment Publishing DTD v0 20100105//EN" "tax-treatment-NSO.dtd">
<tp:taxon-treatment xmlns:tp="http://www.plazi.org/taxpub"><tp:treatment-meta><kwd-group><label>Taxon classification</label><kwd>
                <named-content content-type="kingdom">Animalia</named-content>
              </kwd><kwd>
                <named-content content-type="order">Anura</named-content>
              </kwd><kwd>
                <named-content content-type="family">Megophryidae</named-content>
              </kwd></kwd-group><mixed-citation publication-type="journal"><person-group><name><surname>Wang</surname><given-names>Ruiqi</given-names></name><name><surname>Chen</surname><given-names>Lu</given-names></name><name><surname>Chen</surname><given-names>Jinliang</given-names></name><name><surname>Huang</surname><given-names>Haochen</given-names></name><name><surname>Peng</surname><given-names>Gangzhi</given-names></name><name><surname>Peng</surname><given-names>Honglin</given-names></name><name><surname>Gao</surname><given-names>Xinzhang</given-names></name><name><surname>Chen</surname><given-names>Bangqing</given-names></name><name><surname>Liu</surname><given-names>Naiyi</given-names></name></person-group><article-title>﻿A new horned toad of <italic><tp:taxon-name><tp:taxon-name-part taxon-name-part-type="genus" reg="Boulenophrys">Boulenophrys</tp:taxon-name-part></tp:taxon-name></italic> (<tp:taxon-name><tp:taxon-name-part taxon-name-part-type="order">Anura</tp:taxon-name-part></tp:taxon-name>, <tp:taxon-name><tp:taxon-name-part taxon-name-part-type="family">Megophryidae</tp:taxon-name-part></tp:taxon-name>) was discovered in Hubei Province, China</article-title><source>Zookeys</source><day>26</day><month>09</month><year>2025</year><volume>1253</volume><fpage>305</fpage><lpage>320</lpage><pub-id pub-id-type="doi">10.3897/zookeys.1253.154757</pub-id></mixed-citation></tp:treatment-meta><tp:nomenclature><label>﻿</label><tp:taxon-name><object-id xmlns:xlink="http://www.w3.org/1999/xlink" content-type="arpha" xlink:type="simple">A0D3CEBD-2334-5456-B8AB-18FB8080D35E</object-id>
              <tp:taxon-name-part taxon-name-part-type="genus" reg="Boulenophrys">Boulenophrys</tp:taxon-name-part>
              <tp:taxon-name-part taxon-name-part-type="species" reg="dalaolingensis">dalaolingensis</tp:taxon-name-part>
              <object-id xmlns:xlink="http://www.w3.org/1999/xlink" content-type="zoobank" xlink:type="simple">https://zoobank.org/42A00F8E-1FF1-42D0-A091-EB7FF9060F07</object-id>
            </tp:taxon-name><tp:taxon-authority>Wang, Chen &amp; Liu, 2025</tp:taxon-authority><tp:taxon-status xmlns:xlink="http://www.w3.org/1999/xlink" xlink:type="simple">sp. nov.</tp:taxon-status></tp:nomenclature><tp:treatment-sec sec-type="type material" id="SECID0ERBBG"><title>Type material.</title><p><bold><italic>Holotype</italic>.</bold> NNUYC240510, adult male, collected on 12 May 2024 by Ruiqi Wang, Lu Chen, Gangzhi Peng, Honglin Peng, Xinzhang Gao from the Dalaoling Nature Reserve, Yiling District, Yichang City, Hubei Province, China (<named-content xmlns:xlink="http://www.w3.org/1999/xlink" content-type="dwc:verbatimCoordinates" xlink:type="simple"><named-content content-type="geo-json" specific-use="{&#34;type&#34;:&#34;Point&#34;,&#34;coordinates&#34;:[110.924900,31.063000]}" id="NCID0E6BBG" xlink:type="simple">31.0630°N, 110.9249°E</named-content></named-content>; elevation 1629 m a.s.l.).</p><p><bold><italic>Paratypes</italic>.</bold> Six adult males (NNUYC240501, NNUYC240503, NNUYC240505, NNUYC240507, NNUYC240508, and NNUYC240509) and three adult females (NNUYC240502, NNUYC240504, and NNUYC240506) collected at the same locality and with the same collection information as the holotype.</p></tp:treatment-sec><tp:treatment-sec sec-type="etymology" id="SECID0ELCBG"><title>Etymology.</title><p>The specific epithet “<italic><tp:taxon-name><tp:taxon-name-part taxon-name-part-type="genus" reg="Boulenophrys"/><tp:taxon-name-part taxon-name-part-type="species" reg="dalaolingensis">dalaolingensis</tp:taxon-name-part></tp:taxon-name></italic>” is a Latinized adjective derived from the name of Dalaoling Nature Reserve, Hubei Province, China, which is the type locality of this species. We propose the English common name “Mt. Dalaoling Horned Toad” and the Chinese common name “Dà Lǎo Lǐng Jiǎo Chán (大老岭角蟾)”.</p></tp:treatment-sec><tp:treatment-sec sec-type="diagnosis" id="SECID0E2CBG"><title>Diagnosis</title><p><bold>(Table <xref ref-type="table" rid="T2">2</xref>, Figs <xref ref-type="fig" rid="F3">3</xref>, <xref ref-type="fig" rid="F4">4</xref>).</bold> The new species is recognized as a member of the <italic><tp:taxon-name><tp:taxon-name-part taxon-name-part-type="genus" reg="Boulenophrys">B.</tp:taxon-name-part> <tp:taxon-name-part taxon-name-part-type="species" reg="omeimontis">omeimontis</tp:taxon-name-part></tp:taxon-name></italic> group based on molecular phylogenetic analyses and can be distinguished from its groups by a combination of the following characters: (1) medium-sized body, <abbrev xmlns:xlink="http://www.w3.org/1999/xlink" xlink:title="snout-vent length" id="ABBRID0E2DBG" xlink:type="simple">SVL</abbrev> 49.9–56.2 mm in seven males, <abbrev xmlns:xlink="http://www.w3.org/1999/xlink" xlink:title="snout-vent length" id="ABBRID0E6DBG" xlink:type="simple">SVL</abbrev> 50.3–60.0 mm in three females; (2) head width larger than head length, or nearly equal; (3) vomerine ridge without obvious V-shaped and vomerine teeth absent; (4) supratympanic fold prominent; (5) small nodules on the back, forming a weak V-shaped ridge; two discontinuous dorsolateral parallel ridges on each side of the V-shaped ridge; (6) margin of tongue smooth, with weakly notch behind; (7) maxillary teeth developed; (8) relative finger length III&gt;II=I&gt;IV; (9) tibio-tarsal articulation of adpressed limb reaching the posterior corner of eye; (10) iris reddish brown, black reticulations throughout, pupils vertical; (11) toes with more than 1/4 web; (12) lateral fringes of toes wide in males and not significant in females; and (13) males with gray nuptial pads at the base of the first and second fingers, covered thick and dense black nuptial spines.</p><table-wrap id="T2" position="float" orientation="portrait"><label>Table 2.</label><caption><p>Morphological measurements of the type series of <italic><tp:taxon-name><tp:taxon-name-part taxon-name-part-type="genus" reg="Boulenophrys">Boulenophrys</tp:taxon-name-part> <tp:taxon-name-part taxon-name-part-type="species" reg="dalaolingensis">dalaolingensis</tp:taxon-name-part></tp:taxon-name></italic> sp. nov. The asterisk (*) indicates the holotype.</p></caption><table id="TID0ECJAI" rules="all"><tbody><tr><th rowspan="1" colspan="1">Number</th><th rowspan="1" colspan="1">NNUYC 240501</th><th rowspan="1" colspan="1">NNUYC 240502</th><th rowspan="1" colspan="1">NNUYC 240503</th><th rowspan="1" colspan="1">NNUYC 240504</th><th rowspan="1" colspan="1">NNUYC 240505</th><th rowspan="1" colspan="1">NNUYC 240506</th><th rowspan="1" colspan="1">NNUYC 240507</th><th rowspan="1" colspan="1">NNUYC 240508</th><th rowspan="1" colspan="1">NNUYC 240509</th><th rowspan="1" colspan="1">NNUYC 240510*</th></tr><tr><td rowspan="1" colspan="1">Sex</td><td rowspan="1" colspan="1">Male</td><td rowspan="1" colspan="1">Female</td><td rowspan="1" colspan="1">Male</td><td rowspan="1" colspan="1">Female</td><td rowspan="1" colspan="1">Male</td><td rowspan="1" colspan="1">Female</td><td rowspan="1" colspan="1">Male</td><td rowspan="1" colspan="1">Male</td><td rowspan="1" colspan="1">Male</td><td rowspan="1" colspan="1">Male</td></tr><tr><td rowspan="1" colspan="1">
                      <abbrev xmlns:xlink="http://www.w3.org/1999/xlink" xlink:title="snout-vent length" id="ABBRID0EEHBG" xlink:type="simple">SVL</abbrev>
                    </td><td rowspan="1" colspan="1">50.8</td><td rowspan="1" colspan="1">55.2</td><td rowspan="1" colspan="1">50.0</td><td rowspan="1" colspan="1">50.3</td><td rowspan="1" colspan="1">51.0</td><td rowspan="1" colspan="1">60.0</td><td rowspan="1" colspan="1">56.2</td><td rowspan="1" colspan="1">52.9</td><td rowspan="1" colspan="1">50.3</td><td rowspan="1" colspan="1">49.9</td></tr><tr><td rowspan="1" colspan="1">
                      <abbrev xmlns:xlink="http://www.w3.org/1999/xlink" xlink:title="head length" id="ABBRID0ELIBG" xlink:type="simple">HDL</abbrev>
                    </td><td rowspan="1" colspan="1">16.9</td><td rowspan="1" colspan="1">16.7</td><td rowspan="1" colspan="1">16.2</td><td rowspan="1" colspan="1">14.8</td><td rowspan="1" colspan="1">15.3</td><td rowspan="1" colspan="1">18.3</td><td rowspan="1" colspan="1">16.7</td><td rowspan="1" colspan="1">15.9</td><td rowspan="1" colspan="1">15.0</td><td rowspan="1" colspan="1">15.0</td></tr><tr><td rowspan="1" colspan="1">
                      <abbrev xmlns:xlink="http://www.w3.org/1999/xlink" xlink:title="head width" id="ABBRID0ESJBG" xlink:type="simple">HDW</abbrev>
                    </td><td rowspan="1" colspan="1">18.3</td><td rowspan="1" colspan="1">17.3</td><td rowspan="1" colspan="1">16.6</td><td rowspan="1" colspan="1">16.3</td><td rowspan="1" colspan="1">17.9</td><td rowspan="1" colspan="1">18.9</td><td rowspan="1" colspan="1">18.5</td><td rowspan="1" colspan="1">17.5</td><td rowspan="1" colspan="1">16.8</td><td rowspan="1" colspan="1">17.5</td></tr><tr><td rowspan="1" colspan="1">
                      <abbrev xmlns:xlink="http://www.w3.org/1999/xlink" xlink:title="snout length" id="ABBRID0EZKBG" xlink:type="simple">SNT</abbrev>
                    </td><td rowspan="1" colspan="1">4.4</td><td rowspan="1" colspan="1">4.7</td><td rowspan="1" colspan="1">4.5</td><td rowspan="1" colspan="1">3.9</td><td rowspan="1" colspan="1">4.8</td><td rowspan="1" colspan="1">4.3</td><td rowspan="1" colspan="1">4.5</td><td rowspan="1" colspan="1">5.0</td><td rowspan="1" colspan="1">5.2</td><td rowspan="1" colspan="1">3.6</td></tr><tr><td rowspan="1" colspan="1">
                      <abbrev xmlns:xlink="http://www.w3.org/1999/xlink" xlink:title="internasal distance" id="ABBRID0EAMBG" xlink:type="simple">IND</abbrev>
                    </td><td rowspan="1" colspan="1">6.1</td><td rowspan="1" colspan="1">5.5</td><td rowspan="1" colspan="1">5.7</td><td rowspan="1" colspan="1">4.7</td><td rowspan="1" colspan="1">5.2</td><td rowspan="1" colspan="1">7.0</td><td rowspan="1" colspan="1">5.6</td><td rowspan="1" colspan="1">5.4</td><td rowspan="1" colspan="1">5.5</td><td rowspan="1" colspan="1">6.3</td></tr><tr><td rowspan="1" colspan="1">
                      <abbrev xmlns:xlink="http://www.w3.org/1999/xlink" xlink:title="interorbital distance" id="ABBRID0EHNBG" xlink:type="simple">IOD</abbrev>
                    </td><td rowspan="1" colspan="1">4.8</td><td rowspan="1" colspan="1">4.5</td><td rowspan="1" colspan="1">3.9</td><td rowspan="1" colspan="1">4.0</td><td rowspan="1" colspan="1">4.5</td><td rowspan="1" colspan="1">6.1</td><td rowspan="1" colspan="1">4.6</td><td rowspan="1" colspan="1">4.6</td><td rowspan="1" colspan="1">4.4</td><td rowspan="1" colspan="1">5.1</td></tr><tr><td rowspan="1" colspan="1">
                      <abbrev xmlns:xlink="http://www.w3.org/1999/xlink" xlink:title="eye diameter" id="ABBRID0EOOBG" xlink:type="simple">ED</abbrev>
                    </td><td rowspan="1" colspan="1">5.2</td><td rowspan="1" colspan="1">5.3</td><td rowspan="1" colspan="1">5.2</td><td rowspan="1" colspan="1">4.4</td><td rowspan="1" colspan="1">5.7</td><td rowspan="1" colspan="1">5.9</td><td rowspan="1" colspan="1">4.5</td><td rowspan="1" colspan="1">4.7</td><td rowspan="1" colspan="1">5.2</td><td rowspan="1" colspan="1">5.0</td></tr><tr><td rowspan="1" colspan="1">
                      <abbrev xmlns:xlink="http://www.w3.org/1999/xlink" xlink:title="tympanum diameter" id="ABBRID0EVPBG" xlink:type="simple">TD</abbrev>
                    </td><td rowspan="1" colspan="1">2.9</td><td rowspan="1" colspan="1">2.8</td><td rowspan="1" colspan="1">2.7</td><td rowspan="1" colspan="1">3.0</td><td rowspan="1" colspan="1">3.7</td><td rowspan="1" colspan="1">3.5</td><td rowspan="1" colspan="1">3.2</td><td rowspan="1" colspan="1">3.4</td><td rowspan="1" colspan="1">3.4</td><td rowspan="1" colspan="1">2.7</td></tr><tr><td rowspan="1" colspan="1">
                      <abbrev xmlns:xlink="http://www.w3.org/1999/xlink" xlink:title="tympanum-eye distance" id="ABBRID0E3QBG" xlink:type="simple">TED</abbrev>
                    </td><td rowspan="1" colspan="1">2.9</td><td rowspan="1" colspan="1">2.5</td><td rowspan="1" colspan="1">2.8</td><td rowspan="1" colspan="1">2.5</td><td rowspan="1" colspan="1">2.9</td><td rowspan="1" colspan="1">2.8</td><td rowspan="1" colspan="1">2.7</td><td rowspan="1" colspan="1">2.9</td><td rowspan="1" colspan="1">2.3</td><td rowspan="1" colspan="1">2.5</td></tr><tr><td rowspan="1" colspan="1">
                      <abbrev xmlns:xlink="http://www.w3.org/1999/xlink" xlink:title="hand length" id="ABBRID0EDSBG" xlink:type="simple">HND</abbrev>
                    </td><td rowspan="1" colspan="1">21.3</td><td rowspan="1" colspan="1">22.5</td><td rowspan="1" colspan="1">21.0</td><td rowspan="1" colspan="1">19.8</td><td rowspan="1" colspan="1">21.7</td><td rowspan="1" colspan="1">24.2</td><td rowspan="1" colspan="1">23.7</td><td rowspan="1" colspan="1">21.9</td><td rowspan="1" colspan="1">22.3</td><td rowspan="1" colspan="1">22.2</td></tr><tr><td rowspan="1" colspan="1">
                      <abbrev xmlns:xlink="http://www.w3.org/1999/xlink" xlink:title="radioulna length" id="ABBRID0EKTBG" xlink:type="simple">RAD</abbrev>
                    </td><td rowspan="1" colspan="1">10.7</td><td rowspan="1" colspan="1">11.1</td><td rowspan="1" colspan="1">11.9</td><td rowspan="1" colspan="1">10.5</td><td rowspan="1" colspan="1">11.2</td><td rowspan="1" colspan="1">11.2</td><td rowspan="1" colspan="1">11.0</td><td rowspan="1" colspan="1">10.7</td><td rowspan="1" colspan="1">11.1</td><td rowspan="1" colspan="1">11.3</td></tr><tr><td rowspan="1" colspan="1">
                      <abbrev xmlns:xlink="http://www.w3.org/1999/xlink" xlink:title="tibia length" id="ABBRID0ERUBG" xlink:type="simple">TIB</abbrev>
                    </td><td rowspan="1" colspan="1">25.4</td><td rowspan="1" colspan="1">25.5</td><td rowspan="1" colspan="1">24.1</td><td rowspan="1" colspan="1">24.6</td><td rowspan="1" colspan="1">25.1</td><td rowspan="1" colspan="1">28.4</td><td rowspan="1" colspan="1">28.7</td><td rowspan="1" colspan="1">26.0</td><td rowspan="1" colspan="1">27.2</td><td rowspan="1" colspan="1">25.9</td></tr><tr><td rowspan="1" colspan="1">
                      <abbrev xmlns:xlink="http://www.w3.org/1999/xlink" xlink:title="foot length" id="ABBRID0EYVBG" xlink:type="simple">FTL</abbrev>
                    </td><td rowspan="1" colspan="1">21.3</td><td rowspan="1" colspan="1">22.0</td><td rowspan="1" colspan="1">21.5</td><td rowspan="1" colspan="1">21.6</td><td rowspan="1" colspan="1">24.5</td><td rowspan="1" colspan="1">26.2</td><td rowspan="1" colspan="1">26.5</td><td rowspan="1" colspan="1">23.8</td><td rowspan="1" colspan="1">23.0</td><td rowspan="1" colspan="1">22.8</td></tr><tr><td rowspan="1" colspan="1"><abbrev xmlns:xlink="http://www.w3.org/1999/xlink" xlink:title="eye diameter" id="ABBRID0E6WBG" xlink:type="simple">ED</abbrev>/<abbrev xmlns:xlink="http://www.w3.org/1999/xlink" xlink:title="tympanum diameter" id="ABBRID0EDXBG" xlink:type="simple">TD</abbrev></td><td rowspan="1" colspan="1">1.79</td><td rowspan="1" colspan="1">1.89</td><td rowspan="1" colspan="1">1.93</td><td rowspan="1" colspan="1">1.47</td><td rowspan="1" colspan="1">1.54</td><td rowspan="1" colspan="1">1.69</td><td rowspan="1" colspan="1">1.41</td><td rowspan="1" colspan="1">1.38</td><td rowspan="1" colspan="1">1.53</td><td rowspan="1" colspan="1">1.85</td></tr><tr><td rowspan="1" colspan="1"><abbrev xmlns:xlink="http://www.w3.org/1999/xlink" xlink:title="tibia length" id="ABBRID0EJYBG" xlink:type="simple">TIB</abbrev>/<abbrev xmlns:xlink="http://www.w3.org/1999/xlink" xlink:title="snout-vent length" id="ABBRID0ENYBG" xlink:type="simple">SVL</abbrev></td><td rowspan="1" colspan="1">0.50</td><td rowspan="1" colspan="1">0.46</td><td rowspan="1" colspan="1">0.48</td><td rowspan="1" colspan="1">0.49</td><td rowspan="1" colspan="1">0.49</td><td rowspan="1" colspan="1">0.47</td><td rowspan="1" colspan="1">0.51</td><td rowspan="1" colspan="1">0.49</td><td rowspan="1" colspan="1">0.54</td><td rowspan="1" colspan="1">0.52</td></tr><tr><td rowspan="1" colspan="1"><abbrev xmlns:xlink="http://www.w3.org/1999/xlink" xlink:title="foot length" id="ABBRID0ETZBG" xlink:type="simple">FTL</abbrev>/<abbrev xmlns:xlink="http://www.w3.org/1999/xlink" xlink:title="snout-vent length" id="ABBRID0EXZBG" xlink:type="simple">SVL</abbrev></td><td rowspan="1" colspan="1">0.42</td><td rowspan="1" colspan="1">0.40</td><td rowspan="1" colspan="1">0.43</td><td rowspan="1" colspan="1">0.43</td><td rowspan="1" colspan="1">0.48</td><td rowspan="1" colspan="1">0.44</td><td rowspan="1" colspan="1">0.47</td><td rowspan="1" colspan="1">0.45</td><td rowspan="1" colspan="1">0.46</td><td rowspan="1" colspan="1">0.46</td></tr></tbody></table></table-wrap><fig id="F3" position="float" orientation="portrait"><object-id xmlns:xlink="http://www.w3.org/1999/xlink" content-type="doi" xlink:type="simple">10.3897/zookeys.1253.154757.figure3</object-id><object-id xmlns:xlink="http://www.w3.org/1999/xlink" content-type="arpha" xlink:type="simple">9CF9FA28-7A6E-5094-B7AF-780609AB89AC</object-id><label>Figure 3.</label><caption><p><italic><tp:taxon-name><tp:taxon-name-part taxon-name-part-type="genus" reg="Boulenophrys">Boulenophrys</tp:taxon-name-part> <tp:taxon-name-part taxon-name-part-type="species" reg="dalaolingensis">dalaolingensis</tp:taxon-name-part></tp:taxon-name></italic> sp. nov. in preservative. A. Holotype (NNUYC240510), dorsolateral view, male; B. Holotype (NNUYC240510), ventral view; C. Holotype (NNUYC240510), oral view; D. Paratype (NNUYC240506), dorsolateral view, female; E. Paratype (NNUYC240506), ventral view; F. Paratype (NNUYC240506), oral view; G. Holotype (NNUYC240510), forelimb; H. Holotype (NNUYC240510), hindlimb; I. Paratype (NNUYC240506), hindlimb.</p></caption><graphic xmlns:xlink="http://www.w3.org/1999/xlink" xlink:href="zookeys-1253-305_article-154757__-g003.jpg" position="float" orientation="portrait" xlink:type="simple" id="oo_1424813.jpg"><uri content-type="original_file" xlink:type="simple">https://binary.pensoft.net/fig/1424813</uri></graphic></fig><fig id="F4" position="float" orientation="portrait"><object-id xmlns:xlink="http://www.w3.org/1999/xlink" content-type="doi" xlink:type="simple">10.3897/zookeys.1253.154757.figure4</object-id><object-id xmlns:xlink="http://www.w3.org/1999/xlink" content-type="arpha" xlink:type="simple">B1AD793F-CC5B-51D0-8AE9-23EBB7C7F137</object-id><label>Figure 4.</label><caption><p><italic><tp:taxon-name><tp:taxon-name-part taxon-name-part-type="genus" reg="Boulenophrys">Boulenophrys</tp:taxon-name-part> <tp:taxon-name-part taxon-name-part-type="species" reg="dalaolingensis">dalaolingensis</tp:taxon-name-part></tp:taxon-name></italic> sp. nov. in life. A, B. Holotype (NNUYC240510), male; C. Paratype, dorsolateral view (right: NNUYC240503, male; left: NNUYC240504, female); D. Paratype, ventral view (right: NNUYC240504, female; left: NNUYC240503, male); E, F. Habitat.</p></caption><graphic xmlns:xlink="http://www.w3.org/1999/xlink" xlink:href="zookeys-1253-305_article-154757__-g004.jpg" position="float" orientation="portrait" xlink:type="simple" id="oo_1424814.jpg"><uri content-type="original_file" xlink:type="simple">https://binary.pensoft.net/fig/1424814</uri></graphic></fig></tp:treatment-sec><tp:treatment-sec sec-type="description" id="SECID0EI3BG"><title>Description of holotype</title><p><bold>(measurements in Table <xref ref-type="table" rid="T2">2</xref>).</bold> NNUYC240510, mature male, medium-sized body (<abbrev xmlns:xlink="http://www.w3.org/1999/xlink" xlink:title="snout-vent length" id="ABBRID0EV3BG" xlink:type="simple">SVL</abbrev> 49.9 mm); head width larger than head length (HWD/<abbrev xmlns:xlink="http://www.w3.org/1999/xlink" xlink:title="head length" id="ABBRID0EZ3BG" xlink:type="simple">HDL</abbrev> 1.2); snout blunt and pointed, extending significantly beyond mandibular margin on ventral view; loreal region vertical and concave; top of head flat, viewed from the back; canthus rostralis angular; eyes large (<abbrev xmlns:xlink="http://www.w3.org/1999/xlink" xlink:title="eye diameter" id="ABBRID0E43BG" xlink:type="simple">ED</abbrev>/<abbrev xmlns:xlink="http://www.w3.org/1999/xlink" xlink:title="head length" id="ABBRID0EB4BG" xlink:type="simple">HDL</abbrev> 0.3); eye less than twice as long as maximum tympanum diameter (<abbrev xmlns:xlink="http://www.w3.org/1999/xlink" xlink:title="eye diameter" id="ABBRID0EF4BG" xlink:type="simple">ED</abbrev>/<abbrev xmlns:xlink="http://www.w3.org/1999/xlink" xlink:title="tympanum diameter" id="ABBRID0EJ4BG" xlink:type="simple">TD</abbrev> 2.0) and shorter than snout length (<abbrev xmlns:xlink="http://www.w3.org/1999/xlink" xlink:title="snout length" id="ABBRID0EN4BG" xlink:type="simple">SNT</abbrev> 3.6 mm, <abbrev xmlns:xlink="http://www.w3.org/1999/xlink" xlink:title="eye diameter" id="ABBRID0ER4BG" xlink:type="simple">ED</abbrev>/<abbrev xmlns:xlink="http://www.w3.org/1999/xlink" xlink:title="snout length" id="ABBRID0EV4BG" xlink:type="simple">SNT</abbrev> 1.4); tympanum distinct, circular in shape, relatively small (<abbrev xmlns:xlink="http://www.w3.org/1999/xlink" xlink:title="tympanum diameter" id="ABBRID0EZ4BG" xlink:type="simple">TD</abbrev>/<abbrev xmlns:xlink="http://www.w3.org/1999/xlink" xlink:title="head length" id="ABBRID0E44BG" xlink:type="simple">HDL</abbrev> 0.2), with upper border concealed by supratympanic ridge; pupil vertical, near diamond-shaped; eye-tympanum distance (TYE 2.7 mm) longer than tympanum diameter (<abbrev xmlns:xlink="http://www.w3.org/1999/xlink" xlink:title="tympanum diameter" id="ABBRID0EB5BG" xlink:type="simple">TD</abbrev> 2.5 mm); nostril rounded, laterally positioned, internarial distance greater than interorbital distance (<abbrev xmlns:xlink="http://www.w3.org/1999/xlink" xlink:title="internasal distance" id="ABBRID0EF5BG" xlink:type="simple">IND</abbrev>/<abbrev xmlns:xlink="http://www.w3.org/1999/xlink" xlink:title="interorbital distance" id="ABBRID0EJ5BG" xlink:type="simple">IOD</abbrev> 1.2); choanae oval; vomerine teeth absent; margin of tongue rounded, slightly notch posteriorly; pineal ocellus absent; maxillary teeth present; supratympanic fold distinct, from posterior corner of eye to above insertion of arm; male with an internal single subgular vocal sac.</p><p>Forelimbs thick and robust, <abbrev xmlns:xlink="http://www.w3.org/1999/xlink" xlink:title="hand length" id="ABBRID0EP5BG" xlink:type="simple">HND</abbrev> 22.2 mm, 44% of <abbrev xmlns:xlink="http://www.w3.org/1999/xlink" xlink:title="snout-vent length" id="ABBRID0ET5BG" xlink:type="simple">SVL</abbrev>; relative finger length III&gt;II=I&gt;IV; fingertips round; hand lacking webbing, lateral dermal fringes absent; subarticular tubercles present at the base of each finger; two metacarpal tubercles, prominent, oval, the inner metacarpal tubercle larger than the outer one.</p><p>Hindlimbs slender, <abbrev xmlns:xlink="http://www.w3.org/1999/xlink" xlink:title="tibia length" id="ABBRID0EZ5BG" xlink:type="simple">TIB</abbrev> (25.9 mm) greater than <abbrev xmlns:xlink="http://www.w3.org/1999/xlink" xlink:title="foot length" id="ABBRID0E45BG" xlink:type="simple">FTL</abbrev> (22.8 mm); heels slightly overlapped when flexed hindlimbs held at right angles to body axis; tibio-tarsal articulation reaching to posterior conner of eye when hindlimb stretched along body; the tibia was longer than the thigh; relative toe length I&lt;II&lt;V&lt;III&lt;IV; tip of toe round, slightly enlarged; subarticular tubercles present at the base of each toe; supernumerary tubercles absent; toes with more than 1/4 web; lateral dermal fringes on toes distinct, wide; inner metatarsal tubercle oval; no outer metatarsal tubercle.</p><p>Dorsal skin rough, numerous granules with black spines; several large warts scattered in the flank; small nodules on the back, forming a weak V-shaped ridge; two discontinuous V-shaped ridge present, its two sides extending posteriorly from above tympanum, terminating beyond level of axilla; an inverted triangle between the eyes; several small tubercles on the flank, thigh, and back of the tibia; supratympanic fold prominent; ventral surface smooth, covered with many white granules; pectoral glands indistinct; femoral glands in the posterior part of the femur and small white dermal asperities on the lateral part of the femur; the posterior end of the body clearly prominent, and an arc-shaped bulge formed by warts above the anus.</p></tp:treatment-sec><tp:treatment-sec sec-type="Coloration of holotype" id="SECID0EC6BG"><title>Coloration of holotype.</title><p>In life, dorsal surface of body olive green, inverted triangular brown spots between eyes; dorsal V-shaped ridge with brown spots; femoral and tibial dorsal transverse bands; several dark brown and white longitudinal lines on upper and lower lip; surface of abdomen grayish white with dark brown marbling; surface of ventral hind limbs bright red with many white granules; the ventral view of hand, foot and toe tip purplish-gray; femoral glands white. In preservative, dorsal surface of body faded to dark brown; the posterior part of the ventral body, the inner thighs and the upper tibia faded to milky white.</p></tp:treatment-sec><tp:treatment-sec sec-type="description" id="SECID0EH6BG"><title>Secondary sex characteristics and variation.</title><p>The male with an internal single subgular vocal sac and a gray nuptial pad with large and dense nuptial spines on it at the base of the first and second fingers. In three female specimens (NNUYC240502, NNUYC240504, NNUYC240506), dorsal surface of body showed a remarkable reddish-brown color, with inverted triangular brick-red spots between the eyes and brick-red spots on the back; the crotch, inner thighs and upper tibia are bright rose red, which fades to light pink after immersion. All female specimens had narrower lateral dermal fringes of the toe compared with males.</p></tp:treatment-sec><tp:treatment-sec sec-type="comparisons" id="SECID0EM6BG"><title>Comparisons.</title><p>The new species was compared with the other species of the <italic><tp:taxon-name><tp:taxon-name-part taxon-name-part-type="genus" reg="Boulenophrys">B.</tp:taxon-name-part> <tp:taxon-name-part taxon-name-part-type="species" reg="omeimontis">omeimontis</tp:taxon-name-part></tp:taxon-name></italic> species group. Based on molecular phylogenetics, <italic><tp:taxon-name><tp:taxon-name-part taxon-name-part-type="genus" reg="Boulenophrys">B.</tp:taxon-name-part> <tp:taxon-name-part taxon-name-part-type="species" reg="dalaolingensis">dalaolingensis</tp:taxon-name-part></tp:taxon-name></italic> sp. nov. is most closely related to <italic><tp:taxon-name><tp:taxon-name-part taxon-name-part-type="genus" reg="Boulenophrys">B.</tp:taxon-name-part> <tp:taxon-name-part taxon-name-part-type="species" reg="spinata">spinata</tp:taxon-name-part></tp:taxon-name></italic>, <italic><tp:taxon-name><tp:taxon-name-part taxon-name-part-type="genus" reg="Boulenophrys">B.</tp:taxon-name-part> <tp:taxon-name-part taxon-name-part-type="species" reg="qianbeiensis">qianbeiensis</tp:taxon-name-part></tp:taxon-name></italic> and <italic><tp:taxon-name><tp:taxon-name-part taxon-name-part-type="genus" reg="Boulenophrys">B.</tp:taxon-name-part> <tp:taxon-name-part taxon-name-part-type="species" reg="sangzhiensis">sangzhiensis</tp:taxon-name-part></tp:taxon-name></italic> (<xref ref-type="bibr" rid="B16">Rao and Yang 1997</xref>; <xref ref-type="bibr" rid="B4">Fei et al. 2009</xref>; <xref ref-type="bibr" rid="B22">Tapley et al. 2017</xref>; <xref ref-type="bibr" rid="B7">Li et al. 2020</xref>; <xref ref-type="bibr" rid="B21">Su et al. 2020</xref>; <xref ref-type="bibr" rid="B12">Lyu et al. 2023</xref>;).</p><p><italic><tp:taxon-name><tp:taxon-name-part taxon-name-part-type="genus" reg="Boulenophrys">Boulenophrys</tp:taxon-name-part> <tp:taxon-name-part taxon-name-part-type="species" reg="dalaolingensis">dalaolingensis</tp:taxon-name-part></tp:taxon-name></italic> sp. nov. is significantly different from <italic><tp:taxon-name><tp:taxon-name-part taxon-name-part-type="genus" reg="Boulenophrys">B.</tp:taxon-name-part> <tp:taxon-name-part taxon-name-part-type="species" reg="omeimontis">omeimontis</tp:taxon-name-part></tp:taxon-name></italic> by the smaller body size, <abbrev xmlns:xlink="http://www.w3.org/1999/xlink" xlink:title="snout-vent length" id="ABBRID0E1CAI" xlink:type="simple">SVL</abbrev> 49.9–56.2 mm in seven males, <abbrev xmlns:xlink="http://www.w3.org/1999/xlink" xlink:title="snout-vent length" id="ABBRID0E5CAI" xlink:type="simple">SVL</abbrev> 50.3–60.0 mm in three females (vs. <abbrev xmlns:xlink="http://www.w3.org/1999/xlink" xlink:title="snout-vent length" id="ABBRID0ECDAI" xlink:type="simple">SVL</abbrev> 52.1–62.0 mm in ten males and <abbrev xmlns:xlink="http://www.w3.org/1999/xlink" xlink:title="snout-vent length" id="ABBRID0EGDAI" xlink:type="simple">SVL</abbrev> 65.7–71.2 mm in seven females), no vomerine teeth (vs. vomerine teeth present) and males with 1/3 webbing and wide lateral fringes (vs. narrow lateral fringes); from <italic><tp:taxon-name><tp:taxon-name-part taxon-name-part-type="genus" reg="Boulenophrys">B.</tp:taxon-name-part> <tp:taxon-name-part taxon-name-part-type="species" reg="sangzhiensis">sangzhiensis</tp:taxon-name-part></tp:taxon-name></italic> by the liquid-preserved specimens having smooth vomerine ridges, vomerine ridges not obvious (vs. vomerine ridges weak, vomerine teeth absent), toes of male with 1/3 web (vs. toes with rudimentary webbing), and lateral fringes of toes wide (vs. lateral fringes absent); from <italic><tp:taxon-name><tp:taxon-name-part taxon-name-part-type="genus" reg="Boulenophrys">B.</tp:taxon-name-part> <tp:taxon-name-part taxon-name-part-type="species" reg="qianbeiensis">qianbeiensis</tp:taxon-name-part></tp:taxon-name></italic> by vomerine teeth absent (vs. present); from <italic><tp:taxon-name><tp:taxon-name-part taxon-name-part-type="genus" reg="Boulenophrys">B.</tp:taxon-name-part> <tp:taxon-name-part taxon-name-part-type="species" reg="spinata">spinata</tp:taxon-name-part></tp:taxon-name></italic> by the tibio-tarsal articulation joint reaching between the tympanum and the eye or not extending beyond the anterior angle of the eye (vs. reaching anterior corner of eye), relative finger length IV&lt;I=II&lt;III (vs. I&lt;II&lt;IV&lt;III); from <italic><tp:taxon-name><tp:taxon-name-part taxon-name-part-type="genus" reg="Boulenophrys">B.</tp:taxon-name-part> <tp:taxon-name-part taxon-name-part-type="species" reg="fanjingmontis">fanjingmontis</tp:taxon-name-part></tp:taxon-name></italic> by obvious subarticular nodules at the base of each finger (vs. distinct subarticular tubercle at base of finger I, absent on other fingers), and large and dense nuptial spines at the base of the first and second fingers (vs. sparse tiny black nuptial spines on dorsal bases of fingers I and II in breeding adult males).</p><p><italic><tp:taxon-name><tp:taxon-name-part taxon-name-part-type="genus" reg="Boulenophrys">Boulenophrys</tp:taxon-name-part> <tp:taxon-name-part taxon-name-part-type="species" reg="dalaolingensis">dalaolingensis</tp:taxon-name-part></tp:taxon-name></italic> sp. nov. is also significantly different from <italic><tp:taxon-name><tp:taxon-name-part taxon-name-part-type="genus" reg="Boulenophrys">B.</tp:taxon-name-part> <tp:taxon-name-part taxon-name-part-type="species" reg="anlongensis">anlongensis</tp:taxon-name-part></tp:taxon-name></italic> by the larger body size, <abbrev xmlns:xlink="http://www.w3.org/1999/xlink" xlink:title="snout-vent length" id="ABBRID0EOFAI" xlink:type="simple">SVL</abbrev> 49.9–56.2 mm in seven males, <abbrev xmlns:xlink="http://www.w3.org/1999/xlink" xlink:title="snout-vent length" id="ABBRID0ESFAI" xlink:type="simple">SVL</abbrev> 50.3–60.0 mm in three females (vs. <abbrev xmlns:xlink="http://www.w3.org/1999/xlink" xlink:title="snout-vent length" id="ABBRID0EWFAI" xlink:type="simple">SVL</abbrev> 40.0–45.5 mm in four males, <abbrev xmlns:xlink="http://www.w3.org/1999/xlink" xlink:title="snout-vent length" id="ABBRID0E1FAI" xlink:type="simple">SVL</abbrev> 48.9–51.2 mm in three females), and margin of tongue smooth, slightly notched posteriorly (vs. tongue not notched posteriorly); from <italic><tp:taxon-name><tp:taxon-name-part taxon-name-part-type="genus" reg="Boulenophrys">B.</tp:taxon-name-part> <tp:taxon-name-part taxon-name-part-type="species" reg="binchuanensis">binchuanensis</tp:taxon-name-part></tp:taxon-name></italic> by the larger body size, <abbrev xmlns:xlink="http://www.w3.org/1999/xlink" xlink:title="snout-vent length" id="ABBRID0EJGAI" xlink:type="simple">SVL</abbrev> 49.9–56.2 mm in seven males, <abbrev xmlns:xlink="http://www.w3.org/1999/xlink" xlink:title="snout-vent length" id="ABBRID0ENGAI" xlink:type="simple">SVL</abbrev> 50.3–60.0 mm in three females (vs. <abbrev xmlns:xlink="http://www.w3.org/1999/xlink" xlink:title="snout-vent length" id="ABBRID0ERGAI" xlink:type="simple">SVL</abbrev> 34.4–36.3 mm in two males, <abbrev xmlns:xlink="http://www.w3.org/1999/xlink" xlink:title="snout-vent length" id="ABBRID0EVGAI" xlink:type="simple">SVL</abbrev> 39.4–46.2 mm in three females), margin of tongue smooth, with slightly notch behind (vs. tongue not notched or weakly notched posteriorly), lateral dermal fringes on toes distinct, wide (vs. narrow), and vomerine ridge without obvious V-shape and vomerine teeth absent (vs. absent), and margin of tongue smooth, with slight notch at the posterior tip (vs. vomerine ridge absent); from <italic><tp:taxon-name><tp:taxon-name-part taxon-name-part-type="genus" reg="Boulenophrys">B.</tp:taxon-name-part> <tp:taxon-name-part taxon-name-part-type="species" reg="binlingensis">binlingensis</tp:taxon-name-part></tp:taxon-name></italic> by the larger body size, <abbrev xmlns:xlink="http://www.w3.org/1999/xlink" xlink:title="snout-vent length" id="ABBRID0EEHAI" xlink:type="simple">SVL</abbrev> 49.9–56.2 mm in seven males and <abbrev xmlns:xlink="http://www.w3.org/1999/xlink" xlink:title="snout-vent length" id="ABBRID0EIHAI" xlink:type="simple">SVL</abbrev> 50.3–60.0 mm in three females (vs. <abbrev xmlns:xlink="http://www.w3.org/1999/xlink" xlink:title="snout-vent length" id="ABBRID0EMHAI" xlink:type="simple">SVL</abbrev> 49.9–56.2mm in seven males and <abbrev xmlns:xlink="http://www.w3.org/1999/xlink" xlink:title="snout-vent length" id="ABBRID0EQHAI" xlink:type="simple">SVL</abbrev> 45.1–51.0 in three females), obvious subarticular tubercles at the base of each finger (vs. distinct subarticular tubercles at base of finger I, absent on other fingers), relative finger length IV&lt;I=II&lt;III (vs. II=IV&lt;I&lt;III), and tibio-tarsal articulation reaching to the posterior conner of the eye (vs. reaching region between center of eye and nostril); from <italic><tp:taxon-name><tp:taxon-name-part taxon-name-part-type="genus" reg="Boulenophrys">B.</tp:taxon-name-part> <tp:taxon-name-part taxon-name-part-type="species" reg="jingdongensis">jingdongensis</tp:taxon-name-part></tp:taxon-name></italic> by males with dense black nuptial spines on the dorsal bases of fingers I and II (vs. dense nuptial spines on dorsal bases of fingers I and II), vomerine teeth absent (vs. vomerine ridges and vomerine teeth present), and relative finger length IV&lt;I=II&lt;III (vs. II&lt;I=IV&lt;III); from <italic><tp:taxon-name><tp:taxon-name-part taxon-name-part-type="genus" reg="Boulenophrys">B.</tp:taxon-name-part> <tp:taxon-name-part taxon-name-part-type="species" reg="lushuiensis">lushuiensis</tp:taxon-name-part></tp:taxon-name></italic> by the larger body size, <abbrev xmlns:xlink="http://www.w3.org/1999/xlink" xlink:title="snout-vent length" id="ABBRID0EKIAI" xlink:type="simple">SVL</abbrev> 49.9–56.2 mm in seven males, <abbrev xmlns:xlink="http://www.w3.org/1999/xlink" xlink:title="snout-vent length" id="ABBRID0EOIAI" xlink:type="simple">SVL</abbrev> 50.3–60.0 mm in three females (vs. <abbrev xmlns:xlink="http://www.w3.org/1999/xlink" xlink:title="snout-vent length" id="ABBRID0ESIAI" xlink:type="simple">SVL</abbrev> 32.3–38.0 mm in 13 males and <abbrev xmlns:xlink="http://www.w3.org/1999/xlink" xlink:title="snout-vent length" id="ABBRID0EWIAI" xlink:type="simple">SVL</abbrev> 37.8–47.4 mm in 20 females), obvious subarticular tubercles at the base of each finger (vs. indistinct subarticular tubercle at bases of fingers I and II, absent on other fingers), and large dense black nuptial spines on the dorsal bases of fingers I and II (vs. tiny dense nuptial spines on dorsal bases of fingers I and II); from <italic><tp:taxon-name><tp:taxon-name-part taxon-name-part-type="genus" reg="Boulenophrys">B.</tp:taxon-name-part> <tp:taxon-name-part taxon-name-part-type="species" reg="palpebralespinosa">palpebralespinosa</tp:taxon-name-part></tp:taxon-name></italic> by the larger body size, <abbrev xmlns:xlink="http://www.w3.org/1999/xlink" xlink:title="snout-vent length" id="ABBRID0EFJAI" xlink:type="simple">SVL</abbrev> 49.9–56.2 mm in seven males (vs. <abbrev xmlns:xlink="http://www.w3.org/1999/xlink" xlink:title="snout-vent length" id="ABBRID0EJJAI" xlink:type="simple">SVL</abbrev> 36.2–38.0 mm in two males), smoother dorsal skin (vs. dorsal skin rough with large tubercles and distinct ridges), outer margin of upper eyelid with very small horn-like, prominent tubercles (vs. outer margin of upper eyelid with several large and prominent, horn-like tubercles), and large and dense black nuptial spines on dorsal bases of fingers I and II (vs. tiny nuptial spines on dorsal bases of fingers I and II); from <italic><tp:taxon-name><tp:taxon-name-part taxon-name-part-type="genus" reg="Boulenophrys">B.</tp:taxon-name-part> <tp:taxon-name-part taxon-name-part-type="species" reg="rubrimera">rubrimera</tp:taxon-name-part></tp:taxon-name></italic> by the larger body size, <abbrev xmlns:xlink="http://www.w3.org/1999/xlink" xlink:title="snout-vent length" id="ABBRID0EYJAI" xlink:type="simple">SVL</abbrev> 49.9–56.2 mm in seven males (vs. <abbrev xmlns:xlink="http://www.w3.org/1999/xlink" xlink:title="snout-vent length" id="ABBRID0E3JAI" xlink:type="simple">SVL</abbrev> 26.7–30.5 mm in seven males), vomerine teeth absent (vs. present), two metacarpal tubercles, prominent (vs. metacarpal tubercles absent), relative finger length IV&lt;I=II&lt;III (vs. relative finger lengths I&lt;II&lt;IV&lt;III), toes with more than 1/4 web, lateral dermal fringes on toes distinct, wide (vs. toes without webbing but with narrow lateral fringes); and from <italic><tp:taxon-name><tp:taxon-name-part taxon-name-part-type="genus" reg="Boulenophrys">B.</tp:taxon-name-part> <tp:taxon-name-part taxon-name-part-type="species" reg="wuliangshanensis">wuliangshanensis</tp:taxon-name-part></tp:taxon-name></italic> by the larger body size, <abbrev xmlns:xlink="http://www.w3.org/1999/xlink" xlink:title="snout-vent length" id="ABBRID0ELKAI" xlink:type="simple">SVL</abbrev> 49.9–56.2 mm in seven males, <abbrev xmlns:xlink="http://www.w3.org/1999/xlink" xlink:title="snout-vent length" id="ABBRID0EPKAI" xlink:type="simple">SVL</abbrev> 50.3–60.0 mm in three females (vs. <abbrev xmlns:xlink="http://www.w3.org/1999/xlink" xlink:title="snout-vent length" id="ABBRID0ETKAI" xlink:type="simple">SVL</abbrev> 25.9–28.5 mm in four males and <abbrev xmlns:xlink="http://www.w3.org/1999/xlink" xlink:title="snout-vent length" id="ABBRID0EXKAI" xlink:type="simple">SVL</abbrev> 32.1–38.0 mm in five females), vomerine ridge without obvious V-shaped and vomerine teeth absent (vs. vomerine ridges and vomerine teeth absent), toes with more than 1/4 web (vs. toes without webbing), and lateral dermal fringes on toes distinct, wide (vs. lateral fringes absent).</p></tp:treatment-sec><tp:treatment-sec sec-type="distribution" id="SECID0E2KAI"><title>Distribution and ecology.</title><p>Currently, <italic><tp:taxon-name><tp:taxon-name-part taxon-name-part-type="genus" reg="Boulenophrys">Boulenophrys</tp:taxon-name-part> <tp:taxon-name-part taxon-name-part-type="species" reg="dalaolingensis">dalaolingensis</tp:taxon-name-part></tp:taxon-name></italic> sp. nov. is known only from Dalaoling Nature Reserve, Hubei, China. The habitat is in a stream under a mixed montane subtropical coniferous and broadleaved forest at elevations between 1380–1650 m (Fig. <xref ref-type="fig" rid="F4">4</xref>). The stream is very cold, more than a meter wide, with a gritty bottom. This species is sympatrically distributed with <italic><tp:taxon-name><tp:taxon-name-part taxon-name-part-type="genus" reg="Liua">Liua</tp:taxon-name-part> <tp:taxon-name-part taxon-name-part-type="species" reg="shihi">shihi</tp:taxon-name-part></tp:taxon-name></italic>, <italic><tp:taxon-name><tp:taxon-name-part taxon-name-part-type="genus" reg="Boulenophrys">B.</tp:taxon-name-part> <tp:taxon-name-part taxon-name-part-type="species" reg="wushanensis">wushanensis</tp:taxon-name-part></tp:taxon-name></italic>, <italic><tp:taxon-name><tp:taxon-name-part taxon-name-part-type="genus" reg="Nanorana">Nanorana</tp:taxon-name-part> <tp:taxon-name-part taxon-name-part-type="species" reg="quadranus">quadranus</tp:taxon-name-part></tp:taxon-name></italic>, and <italic><tp:taxon-name><tp:taxon-name-part taxon-name-part-type="genus" reg="Bufo">Bufo</tp:taxon-name-part> <tp:taxon-name-part taxon-name-part-type="species" reg="gargarizans">gargarizans</tp:taxon-name-part></tp:taxon-name></italic>. During the field survey, males were heard in April and May with continuous calls around rocks and plants in streams, which could be heard both day and night. At night, females were observed crawling and swimming near the streams where males were active, but no mating behavior was observed. Tadpoles and eggs of this species were not found.</p></tp:treatment-sec><ref-list><ref id="B16"><mixed-citation xmlns:xlink="http://www.w3.org/1999/xlink" xlink:type="simple"><person-group><name name-style="western"><surname>Rao</surname><given-names>D</given-names></name><name name-style="western"><surname>Yang</surname><given-names>D</given-names></name></person-group> (<year>1997</year>) <article-title>The karyotypes of <tp:taxon-name><tp:taxon-name-part taxon-name-part-type="subfamily">Megophryinae</tp:taxon-name-part></tp:taxon-name> (<tp:taxon-name><tp:taxon-name-part taxon-name-part-type="subfamily">Pelobatinae</tp:taxon-name-part></tp:taxon-name>) with a discussion on their classification and phylogenetic relationships.</article-title><source>Asiatic Herpetological Research</source><volume>7</volume>: <fpage>93</fpage>–<lpage>102</lpage>. <ext-link xlink:href="10.5962/bhl.part.18858" ext-link-type="doi" xlink:type="simple">https://doi.org/10.5962/bhl.part.18858</ext-link></mixed-citation></ref><ref id="B4"><mixed-citation xmlns:xlink="http://www.w3.org/1999/xlink" xlink:type="simple"><person-group><name name-style="western"><surname>Fei</surname><given-names>L</given-names></name><name name-style="western"><surname>Hu</surname><given-names>S</given-names></name><name name-style="western"><surname>Ye</surname><given-names>C</given-names></name><name name-style="western"><surname>Huang</surname><given-names>Y</given-names></name></person-group> (<year>2009</year>) Fauna Sinica <tp:taxon-name><tp:taxon-name-part taxon-name-part-type="class">Amphibia</tp:taxon-name-part></tp:taxon-name><tp:taxon-name><tp:taxon-name-part taxon-name-part-type="order">Anura</tp:taxon-name-part></tp:taxon-name> (Vol. 2). Science Press, Beijing. [In Chinese]</mixed-citation></ref><ref id="B22"><mixed-citation xmlns:xlink="http://www.w3.org/1999/xlink" xlink:type="simple"><person-group><name name-style="western"><surname>Tapley</surname><given-names>B</given-names></name><name name-style="western"><surname>Cutajar</surname><given-names>T</given-names></name><name name-style="western"><surname>Mahony</surname><given-names>S</given-names></name><name name-style="western"><surname>Nguyen</surname><given-names>CT</given-names></name><name name-style="western"><surname>Dau</surname><given-names>VQ</given-names></name><name name-style="western"><surname>Nguyen</surname><given-names>TT</given-names></name><name name-style="western"><surname>Luong</surname><given-names>HV</given-names></name><name name-style="western"><surname>Rowley</surname><given-names>JJL</given-names></name></person-group> (<year>2017</year>) <article-title>The Vietnamese population of <italic><tp:taxon-name><tp:taxon-name-part taxon-name-part-type="genus">Megophrys</tp:taxon-name-part> <tp:taxon-name-part taxon-name-part-type="species">kuatunensis</tp:taxon-name-part></tp:taxon-name></italic> (<tp:taxon-name><tp:taxon-name-part taxon-name-part-type="class">Amphibia</tp:taxon-name-part></tp:taxon-name>: <tp:taxon-name><tp:taxon-name-part taxon-name-part-type="family">Megophryidae</tp:taxon-name-part></tp:taxon-name>) represents a new species of Asian horned frog from Vietnam and southern China.</article-title><source>Zootaxa</source><volume>4344</volume>(<issue>3</issue>): <fpage>465</fpage>–<lpage>492</lpage>. <ext-link xlink:href="10.11646/zootaxa.4344.3.3" ext-link-type="doi" xlink:type="simple">https://doi.org/10.11646/zootaxa.4344.3.3</ext-link></mixed-citation></ref><ref id="B7"><mixed-citation xmlns:xlink="http://www.w3.org/1999/xlink" xlink:type="simple"><person-group><name name-style="western"><surname>Li</surname><given-names>S</given-names></name><name name-style="western"><surname>Lu</surname><given-names>N</given-names></name><name name-style="western"><surname>Liu</surname><given-names>J</given-names></name><name name-style="western"><surname>Wang</surname><given-names>B</given-names></name></person-group> (<year>2020</year>) Description of a new <italic><tp:taxon-name><tp:taxon-name-part taxon-name-part-type="genus">Megophrys</tp:taxon-name-part></tp:taxon-name></italic> Kuhl &amp; Van Hasselt, 1822 (<tp:taxon-name><tp:taxon-name-part taxon-name-part-type="order">Anura</tp:taxon-name-part></tp:taxon-name>, <tp:taxon-name><tp:taxon-name-part taxon-name-part-type="family">Megophryidae</tp:taxon-name-part></tp:taxon-name>) from Guizhou Province, China. ZooKeys 986: 101–126. ttps://<ext-link xlink:type="simple" ext-link-type="doi" xlink:href="10.3897/zookeys.986.57119">doi.org/10.3897/zookeys.986.57119</ext-link></mixed-citation></ref><ref id="B21"><mixed-citation xmlns:xlink="http://www.w3.org/1999/xlink" xlink:type="simple"><person-group><name name-style="western"><surname>Su</surname><given-names>H</given-names></name><name name-style="western"><surname>Shi</surname><given-names>S</given-names></name><name name-style="western"><surname>Wu</surname><given-names>Y</given-names></name><name name-style="western"><surname>Li</surname><given-names>G</given-names></name><name name-style="western"><surname>Yao</surname><given-names>X</given-names></name><name name-style="western"><surname>Wang</surname><given-names>B</given-names></name><name name-style="western"><surname>Li</surname><given-names>S</given-names></name></person-group> (<year>2020</year>) <article-title>Description of a new horned toad of <italic><tp:taxon-name><tp:taxon-name-part taxon-name-part-type="genus">Megophrys</tp:taxon-name-part></tp:taxon-name></italic> Kuhl &amp;amp; Van Hasselt, 1822 (<tp:taxon-name><tp:taxon-name-part taxon-name-part-type="order">Anura</tp:taxon-name-part></tp:taxon-name>, <tp:taxon-name><tp:taxon-name-part taxon-name-part-type="family">Megophryidae</tp:taxon-name-part></tp:taxon-name>) from southwest China.</article-title><source>ZooKeys</source><volume>1005</volume>: <fpage>73</fpage>–<lpage>102</lpage>. <ext-link xlink:href="10.3897/zookeys.1005.58629" ext-link-type="doi" xlink:type="simple">https://doi.org/10.3897/zookeys.1005.58629</ext-link></mixed-citation></ref><ref id="B12"><mixed-citation xmlns:xlink="http://www.w3.org/1999/xlink" xlink:type="simple"><person-group><name name-style="western"><surname>Lyu</surname><given-names>Z</given-names></name><name name-style="western"><surname>Qi</surname><given-names>S</given-names></name><name name-style="western"><surname>Wang</surname><given-names>J</given-names></name><name name-style="western"><surname>Zhang</surname><given-names>S</given-names></name><name name-style="western"><surname>Zhao</surname><given-names>J</given-names></name><name name-style="western"><surname>Zeng</surname><given-names>Z</given-names></name><name name-style="western"><surname>Wan</surname><given-names>H</given-names></name><name name-style="western"><surname>Yang</surname><given-names>J</given-names></name><name name-style="western"><surname>Mo</surname><given-names>Y</given-names></name><name name-style="western"><surname>Wang</surname><given-names>Y</given-names></name></person-group> (<year>2023</year>) <article-title>Generic classification of Asian horned toads (<tp:taxon-name><tp:taxon-name-part taxon-name-part-type="order">Anura</tp:taxon-name-part></tp:taxon-name>: <tp:taxon-name><tp:taxon-name-part taxon-name-part-type="family">Megophryidae</tp:taxon-name-part></tp:taxon-name>: <tp:taxon-name><tp:taxon-name-part taxon-name-part-type="subfamily">Megophryinae</tp:taxon-name-part></tp:taxon-name>) and monograph of Chinese species.</article-title><source>Zoological Research</source><volume>44</volume>(<issue>2</issue>): <fpage>380</fpage>–<lpage>450</lpage>. <ext-link xlink:href="10.24272/j.issn.2095-8137.2022.372" ext-link-type="doi" xlink:type="simple">https://doi.org/10.24272/j.issn.2095-8137.2022.372</ext-link></mixed-citation></ref></ref-list></tp:taxon-treatment>
